# Supplementary material for: A Three-Armed Randomized Controlled Trial to Evaluate the Effectiveness, Acceptance, and Negative Effects of StudiCare Mindfulness, an Internet- and Mobile-Based Intervention for College Students with No and “On Demand” Guidance
Source: Int J Environ Res Public Health. 2023 Feb 11;20(4):3208. doi: 10.3390/ijerph20043208 (PMC9965996; doi:10.3390/ijerph20043208)
Supplement: Supplementary file 1 [file ijerph-20-03208-s001.zip]

Archive with 1 entries (1 files):
- ijerph-2164334-supplementary.pdf
